# Supplementary material for: Intramuscular mRNA BNT162b2 vaccine against SARS-CoV-2 induces neutralizing salivary IgA
Source: Front Immunol. 2023 Jan 30;13:933347. doi: 10.3389/fimmu.2022.933347 (PMC9927016; doi:10.3389/fimmu.2022.933347)
Supplement: Supplementary file 2 [file Table_7.xlsx]

## Sheet: Sheet1
Table S7
Category	Participant	serial sampling	corresponding participant in saliva cohort (number_sal)	Days pv1	Days pv2	Days between disease onset and blood collection	Age group	Gender	Fig1A	Fig1B	Fig1C	Fig2CD	Fig2E	Fig4D	FigS1C	Fig1A/ Fig1B/ FigS1C	Fig1A/ Fig1B/ FigS1C	Figure S1C (Table S3)	Figure S1C (Table S3)	Fig2CD	Fig2CD	Fig. 2E	Fig. 2E	Table S7
																Anti-RBD IgG (OD)	Anti-RBD IgA (OD)	RBD-Quantitative (Abbot)	RBD- Qualitative	Anti-RBD IgG (nM)	Anti-RBD IgA (nM)	Anti-RBD IgG (nM)	Anti-RBD IgA (nnM)	Anti-N IgG (OD)
naïve	1	a		na	na	na	40-50	m							FigS1C	0.0799	0.0674	0.2	Neg					0.0886
naïve	1	b		na	na	na	40-50	m							FigS1C	0.1304	0.0857	2	Neg					0.0906
vac	1	c		0	na	na	40-50	m		Fig1B			Fig2E		FigS1C	0.1181	0.077	1.5	Neg			8.0842	0.1	0.0934
vac	1	d		7	na	na	40-50	m		Fig1B					FigS1C	0.1228	0.079	1.7	Neg					0.09
vac	1	e		17	na	na	40-50	m		Fig1B		Fig2CD			FigS1C	1.2344	0.18935	197.6	Pos	11.9	0			0.0928
vac	1	f		24	3	na	40-50	m		Fig1B			Fig2E		FigS1C	1.3061	0.1149	380.2	Pos			9.37261	0.12963	0.0764
vac	1	g		32	11	na	40-50	m	Fig1A	Fig1B			Fig2E		FigS1C	13.1922	0.60875	12697.8	Pos			151.097	13.8333	0.1412
vac	1	h	12a_sal	41	20	na	40-50	m		Fig1B			Fig2E	Fig4D	FigS1C	11.6532	0.3134	9158.1	Pos			292.453	18.0926	0.1246
vac	1	i		48	27	na	40-50	m		Fig1B					FigS1C	10.2177	0.2359	7391.9	Pos					0.1428
vac	1	j	12b_sal	60	39	na	40-50	m		Fig1B			Fig2E	Fig4D	FigS1C	10.1543	0.2359	5595.6	Pos			142.921	3.30556	0.1169
vac	1	k	12c_sal	84	63	na	40-50	m		Fig1B			Fig2E	Fig4D	FigS1C	7.74	0.21815	3435.1	Pos			119.823	2.88426	0.1183
vac	1	l	12d_sal	108	87	na	40-50	m		Fig1B			Fig2E	Fig4D		4.89528	0.1815					65.5143	3.48611	0.1225
vac	1	m	12n_sal	179	158	na	40-50	m		Fig1B			Fig2E			3.16706	0.102233					22.8108	1.61574	0.0899
naïve	2&	a		na	na	na	40-50	f							FigS1C	0.1068	0.0731	3.4	Neg					0.3062
naïve	2&	b		na	na	na	40-50	f							FigS1C	0.1158	0.0654	0.3	Neg					0.2419
vac	2&	c		0	na	na	40-50	f		Fig1B			Fig2E		FigS1C	0.1006	0.0618	0	Neg			0.1	0.1	0.2619
vac	2&	d		3	na	na	40-50	f		Fig1B					FigS1C	0.1128	0.0869	0.2	Neg					0.5304
vac	2&	e		7	na	na	40-50	f		Fig1B					FigS1C	0.1118	0.0669	0.6	Neg					0.3365
vac	2&	f		14	na	na	40-50	f		Fig1B			Fig2E		FigS1C	3.1872	1.5536	1106	Pos			86.3246	153.463	0.2373
vac	2&	g		21	0	na	40-50	f		Fig1B			Fig2E		FigS1C	7.7022	0.6957	3208.7	Pos			185.246	77.5046	0.3736
vac	2&	h		24	3	na	40-50	f		Fig1B		Fig2CD			FigS1C	7.2117	0.5141	2905.7	Pos	141.8	34.7			0.2596
vac	2&	i		28	7	na	40-50	f		Fig1B					FigS1C	33.588	0.853	26318.2	Pos					0.5071
vac	2&	j	13&a_sal	45	24	na	40-50	f	Fig1A	Fig1B			Fig2E	Fig4D	FigS1C	29.4867	0.5597	22537	Pos			742.569	47.6991	0.7836
vac	2&	k	13&b_sal	56	35	na	40-50	f		Fig1B			Fig2E		FigS1C	25.6284	0.4589	18498.8	Pos			540.649	33.5602	0.3746
vac	2&	l	13&c_sal	84	63	na	40-50	f		Fig1B			Fig2E	Fig4D		17.5257	0.3552	9698.7	Pos			106.579	9.18981	0.1319
vac	2&	m	13&d_sal	108	87	na	40-51	f		Fig1B			Fig2E	Fig4D		12.2269	0.396445					261.261	19.8148	0.449
vac	2&	n		179	158	na	40-52	f		Fig1B			Fig2E			6.49117	0.296493					91.4469	10.7963	0.403
vac	3	a		0	na	na	70-75	m		Fig1B			Fig2E		FigS1C	0.0756	0.0579	1.4	Neg			16.0574	0.1	0.0905
vac	3	b		14	na	na	70-75	m		Fig1B			Fig2E		FigS1C	0.4657	0.0979	160.3	Pos			18.6852	3.39352	0.0913
vac	3	c		30	9	na	70-75	m	Fig1A	Fig1B		Fig2CD	Fig2E		FigS1C	25.1518	2.5641	15579.9	Pos	765.1	ND*	558.166	175.685	0.0892
vac	3	d		48	27	na	70-75	m		Fig1B			Fig2E		FigS1C	19.5615	1.1374	10989.8	Pos			373.975	80.2222	0.151
vac	3	e		116	95	na	70-76	m		Fig1B			Fig2E			6.08217	0.276688					77.0277	9.00926	0.1949
vac	3	f	17b_sal	186	165	na	70-77	m		Fig1B			Fig2E			6.78392	0.0942291					121.208	1.25463	0.1136
naïve	4	a		na	na	na	60-65	m		Fig1B					FigS1C	0.168	0.0784	56	Pos					0.0957
vac	4	b		0	na	na	60-65	m		Fig1B			Fig2E		FigS1C	0.1515	0.0733	78.8	Pos			1.74203	0.1	0.0797
vac	4	c		7	na	na	60-65	m		Fig1B					FigS1C	0.1552	0.0828	74	Pos					0.0854
vac	4	d		17	na	na	60-65	m		Fig1B			Fig2E		FigS1C	5.9139	0.4324	3429.7	Pos			142.294	36.0787	0.0938
vac	4	e		24	3	na	60-65	m		Fig1B		Fig2CD	Fig2E		FigS1C	6.49372	0.443967	3971.3	Pos	127.8	21	140.399	32.7268	0.0894
vac	4	f		51	30	na	60-65	m	Fig1A	Fig1B			Fig2E		FigS1C	38.5506	1.719	29676.5	Pos			1122.34	128.236	0.1058
vac	4	g		51	30	na	60-65	m		Fig1B					FigS1C	31.6386	0.97465	22039.5	Pos
vac	4	h	14b_sal	56	35	na	60-65	m		Fig1B			Fig2E		FigS1C	25.9767	0.607367	12298.4	Pos			476.468	34.0139	0.0946
vac	4	i	14c_sal	84	63	na	60-65	m		Fig1B			Fig2E	Fig4D	FigS1C	12.1199	0.3888	6825.8	Pos			257.49	18.9259	0.0921
vac	4	J	14d_sal	108	87	na	60-65	m		Fig1B			Fig2E			8.68322	0.364274					155.25	16.912	0.0935
vac	4	k	14e_sal	179	158	na	60-65	m		Fig1B			Fig2E			3.79163	0.266887					45.1758	8.125	0.0915
naïve	5	a		na	na	na	50-60	f							FigS1C	0.1295	0.1193	1.3	Neg					0.1123
vac	5	b		0	na	na	50-60	f					Fig2E		FigS1C	0.1136	0.104	0	Neg			12.7464	0.1	0.0928
vac	5	c		7	na	na	50-60	f		Fig1B					FigS1C	0.1314	0.1074	2.3	Neg					0.1343
vac	5	d		17	na	na	50-60	f		Fig1B		Fig2CD	Fig2E		FigS1C	10.0377	0.8334	3566.6	Pos	302.5	63.2	231.937	66.8194	0.1208
vac	5	e		24	3	na	50-60	f		Fig1B					FigS1C	10.8689	0.9481	4232.1	Pos					0.1186
vac	5	f		31	10	na	50-60	f	Fig1A	Fig1B			Fig2E		FigS1C	37.8972	2.9463	35897.1	Pos			1058.86	153.991	0.1545
vac	5	g		51	30	na	50-60	f		Fig1B			Fig2E	Fig4D	FigS1C	31.3902	0.99595	24270	Pos			796.741	73.4768	0.1417
vac	5	h	15a_sal	63	42	na	50-60	f		Fig1B			Fig2E	Fig4D	FigS1C	21.654	0.444	12666.2	Pos			461.594	28.5741	0.1567
vac	5	i	15c_sal	84	63	na	50-60	f		Fig1B			Fig2E	Fig4D	FigS1C	9.43479	0.3859	6093	Pos			195.224	13.2176	0.1105
vac	5	j	15d_sal	108	87	na	50-61	f		Fig1B			Fig2E			8.95981	0.33672					178.479	14.4259	0.1516
vac	5	k	15e_sal	179	158	na	50-62	f		Fig1B			Fig2E			6.07373	0.321635					76.7301	13.0648	0.1551
naïve	6	a		na	na	na	50-60	f							FigS1C	0.0852	0.0692	0.3	Neg					0.1523
vac	6	b		7	na	na	50-60	f		Fig1B					FigS1C	0.2468	0.55505	2.4	Neg					0.082
vac	6	c		17	na	na	50-60	f		Fig1B	Fig1C	Fig2CD			FigS1C	1.9194	2.44565	356.1	Pos	49.8	156.3			0.0794
vac	6	d		31	10	na	50-60	f	Fig1A	Fig1B	Fig1C				FigS1C	18.922	2.9427	10340.6	Pos					0.0954
vac	6	e	16a_sal	41	20	na	50-60	f		Fig1B				Fig4D	FigS1C	16.7049	2.0484	8723.3	Pos					0.0992
vac	6	f	16b_sal	60	39	na	50-60	f		Fig1B				Fig4D	FigS1C	18.0603	1.8618	4727.3	Pos					0.1072
vac	6	g		112	91	na	50-60	f						Fig4D
naïve	7	a		-1	na	na	20-40	f					Fig2E		FigS1C	0.0743	0.0581	1.3	Neg			0.408475	2.21498	0.0889
vac	7	b		9	na	na	20-40	f		Fig1B			Fig2E		FigS1C	0.1431	0.0723	28.5	Neg			0.976528	1.74267	0.0819
vac	7	c		20	na	na	20-40	f		Fig1B		Fig2CD	Fig2E		FigS1C	8.24512	0.388	3942.4	Pos	174.6	18.5	258.825	44.3214	0.0788
vac	7	d		24	3	na	20-40	f		Fig1B	Fig1C		Fig2E		FigS1C	10.5336	0.2834	5763.5	Pos			305.08	35.7003	0.1053
vac	7	e		40	19	na	20-40	f	Fig1A	Fig1B			Fig2E		FigS1C	35.532	0.6576	29910.2	Pos			830.255	66.7915	0.0872
vac	7	f		68	47	na	20-41	f		Fig1B			Fig2E	Fig4D		23.4573	0.317736					571.099	26.2595	0.0813
vac	7	g	20a_sal	103	82	na	20-42	f		Fig1B			Fig2E	Fig4D		12.0479	0.254958					337.782	17.4864	0.0754
vac	7	h		189	168	na	20-43	f		Fig1B			Fig2E			6.4925	0.27171					179.744	20.1303	0.1034
naïve	8	a		na	na	na	40-50	m							FigS1C	0.2421	0.087	4.1	Neg					0.2175
naïve	8	b		na	na	na	40-50	m							FigS1C	0.2063	0.082	3.6	Neg					0.1938
vac	8	c		24	3	na	40-50	m		Fig1B		Fig2CD			FigS1C	3.80325	0.439867	2031.3	Pos	215.9	56.8			0.1474
vac	8	d	22b_sal	84	63	na	40-50	m	Fig1A	Fig1B					FigS1C	9.279	0.2964	4012.4	Pos					0.246
vac	8	e	22c_sal	108	87	na	40-51	m		Fig1B						7.51855	na							0.1179
vac	8	f		189	168	na	40-52	m		Fig1B						3.35412	0.195412							0.1628
naïve	9	a		na	na	na	70-75	m							FigS1C	0.0691	0.0784	0	Neg					0.0845
vac	9	b		27	6	na	70-75	m		Fig1B		Fig2CD			FigS1C	5.0553	0.3272	2997.2	Pos	156.7	23.9			0.0672
vac	10	a		35	14	na	60-65	f	Fig1A	Fig1B		Fig2CD			FigS1C	43.791	0.8944	<40000	Pos	1419.2	71.1			0.0836
vac	11	a		35	14	na	65-70	m	Fig1A	Fig1B		Fig2CD			FigS1C	22.785	0.744	12784.2	Pos	436.5	48.2			0.0751
vac	12	a		35	14	na	20-40	f	Fig1A	Fig1B					FigS1C	46.216	1.4567	>40000	Pos					0.0877
naïve	13	a		na	na	na	50-60	f							FigS1C	0.1062	0.0645	27.7	Neg					0.0964
vac	13	b		36	13	na	50-60	f	Fig1A	Fig1B	Fig1C	Fig2CD			FigS1C	11.637	0.31715	6642.9	Pos	297.5	18.7			0.1255
vac	13	c		56	33	na	50-60	f		Fig1B					FigS1C	7.7922	0.1225	3295.3	Pos					0.0957
vac	13	d	24a_sal	197	174	na	50-60	f		Fig1B						2.76444	0.0535916							0.0913
vac	14*	a	19*a_sal	42	21	na	20-40	f	Fig1A	Fig1B					FigS1C	7.524	0.1543	2468.4	Pos					0.1285
vac	15	a		63	42	na	65-70	f	Fig1A	Fig1B					FigS1C	10.01	0.22835	4632	Pos					0.0998
naïve	16	a		na	na	na	65-70	m							FigS1C	0.0833	0.0808	2.6	Neg					0.0803
vac	16	b	18b_sal	62	41	na	65-70	m	Fig1A	Fig1B	Fig1C				FigS1C	13.882	0.31515	12958.2	Pos					0.2045
vac	17	a		63	42	na	60-65	f	Fig1A	Fig1B					FigS1C	9.707	0.1212							0.0863
vac	18*	a		42	21	na	60-65	m	Fig1A	Fig1B					FigS1C	24.227	0.2511	15787.2	Pos
rec	19	a		na	na	23	20-40	m							FigS1C	0.4234	0.1224	127	Pos					0.2464
rec	19	b		na	na	36	20-40	m	Fig1A						FigS1C	0.7948	0.1187	417	Pos					0.4216
rec	19	c		na	na	53	20-40	m							FigS1C	0.8844	0.1024	382.2	Pos					0.499
rec	19	d		na	na	212	20-40	m							FigS1C	0.4861	0.1011	184.7	Pos					0.1715
rec	19	e		na	na	308	20-40	m							FigS1C	0.4116	0.1004	193.5	Pos					0.1136
vac	20		28&a_sal	119	98	na	40-50	m																0.262
naïve	21	a		na	na		20-40	m							FigS1C	0.0974	0.0597	0	Neg					0.1479
rec	21	b		na	na	27	20-40	m	Fig1A						FigS1C	0.342	0.16235	132.7	Pos					0.1821
rec vac	21	c		0	na	64	20-40	m							FigS1C	0.5094	0.0791	151.1	Pos					0.2487
rec vac	21	d		12	na	76	20-40	m							FigS1C	26.7084	1.1698	22076.1	Pos					0.3531
rec vac	21	e		21	0	85	20-40	m							FigS1C	23.7168	0.6113	14505.3	Pos					0.2609
rec vac	21	f		24	3	88	20-40	m							FigS1C	18.5126	0.4911	12634.8	Pos					0.3162
rec vac	21	g		32	11	96	20-40	m							FigS1C	8.037	0.3786	22288.5	Pos					0.2371
rec vac	21	h	32b_sal	84	63	148	20-40	m							FigS1C	11.1807	0.50325	6190.4	Pos					0.1863
rec vac	21	i	32c_sal	109	88	173	20-41	m																0.133
rec vac	22	j	32d_sal	123	102	187	20-42	m																0.155
rec	22	a		na	na	14	50-60	f	Fig1A						FigS1C	1.9038	0.7796	981.5	Pos					2.7618
rec	22	b		na	na	na	50-60	f							FigS1C	0.7429	0.12505	476.2	Pos					0.7501
rec vac	22	c		na	2	na	50-60	f							FigS1C	1.0863	0.1429	479.9	Pos					0.9133
rec vac	22	d		na	13	na	50-60	f							FigS1C	20.4255	0.9887	14656.9	Pos					0.0844
rec vac	22	e		na	22	0	50-60	f							FigS1C	12.0946	0.5244	10763.7	Pos					0.6912
rec	23	a		na	na	33	20-40	m							FigS1C	0.1652	0.0603	101.2	Pos					0.904
rec	23	b		na	na	89	20-40	m	Fig1A							0.2657	0.0748333							0.7452
rec vac	23	c		14	na	106	20-40	m							FigS1C	25.8714	1.3857	16478.8	Pos					0.7378
rec vac	23	d		21	0	113	20-40	m							FigS1C	24.0948	1.04525	17144.9	Pos					0.8454
rec vac	23	e	33_sal	82	61	174	20-41	m																0.221
vac	24	a		38	17	na	40-50	m				Fig2CD			FigS1C	29.2626	1.0773	21311.2	Pos	151.9	9.5			0.0607
rec	25		29a_sal	na	na	135	20-40	f																0.809
rec	501			na	na				Fig1A							27.999	3.075
rec	502			na	na				Fig1A							2.177	0.9365
rec	503			na	na				Fig1A							16.197	0.8009
rec	504			na	na				Fig1A							1.075	0.1978
rec	505			na	na				Fig1A							1.737	0.4356
rec	506			na	na				Fig1A							20.085	5.4972
rec	507			na	na				Fig1A							0.285	0.0827							0.2184
rec	508			na	na				Fig1A							2.16	0.1699							0.5211
rec	509			na	na				Fig1A							1.853	0.2588							2.3242
rec	510			na	na				Fig1A							5.148	0.3082							3.2667
rec	511			na	na				Fig1A							2.721	0.3241							3.1013
rec	512			na	na				Fig1A							2.535	0.0902							3.5595
rec	513			na	na				Fig1A							1.363	0.2336
rec	514			na	na				Fig1A							2.464	0.1715							1.8442
rec	515			na	na				Fig1A							1.199	0.1845							0.5729
rec	516			na	na				Fig1A							1.225	0.4066							0.7366
rec	517			na	na				Fig1A							1.404	0.2767							1.0087
rec	518			na	na				Fig1A							2.999	0.2974							1.425
preCOVID	1001			na	na	na			Fig1A							0.0783	0.0755							0.1079
preCOVID	1002			na	na	na			Fig1A							0.0847	0.0772							0.1462
preCOVID	1003			na	na	na			Fig1A							0.0722	0.0674							0.143
preCOVID	1004			na	na	na			Fig1A							0.1028	0.0725							0.1536
preCOVID	1005			na	na	na			Fig1A							0.0904	0.0672							0.1371
preCOVID	1006			na	na	na			Fig1A							0.0731	0.0672							0.0738
preCOVID	1007			na	na	na			Fig1A							0.0843	0.0674							0.115
preCOVID	1008			na	na	na			Fig1A							0.0836	0.0677							0.1058
preCOVID	1009			na	na	na			Fig1A							0.0879	0.064							0.1249
preCOVID	1010			na	na	na			Fig1A							0.074	0.0613							0.1516
preCOVID	1011			na	na	na			Fig1A							0.1116	0.0703							0.2492
preCOVID	1012			na	na	na			Fig1A							0.0925	0.0731							0.0866
preCOVID	1013			na	na	na			Fig1A							0.0808	0.0678							0.146
preCOVID	1014			na	na	na			Fig1A							0.0879	0.0682							0.087
preCOVID	1015			na	na	na			Fig1A							0.074	0.0815							0.052
preCOVID	1016			na	na	na			Fig1A							0.1028	0.0686							0.0712
preCOVID	1017			na	na	na			Fig1A							0.0775	0.0619
preCOVID	1018			na	na	na			Fig1A							0.081	0.0743							0.0803
preCOVID	1019			na	na	na			Fig1A							0.0756	0.0616							0.1062
preCOVID	1020			na	na	na			Fig1A							0.0904	0.0651							0.19
preCOVID	1021			na	na	na			Fig1A							0.0739	0.062							0.0803
preCOVID	1022			na	na	na			Fig1A							0.0732	0.0686							0.0969
preCOVID	1023			na	na	na			Fig1A							0.0828	0.0681							0.0655
preCOVID	1024			na	na	na			Fig1A							0.0789	0.0667							0.2054
preCOVID	1025			na	na	na			Fig1A							0.092	0.0647							0.0781
preCOVID	1026			na	na	na			Fig1A							0.0823	0.0622							0.1103
preCOVID	1027			na	na	na			Fig1A							0.112	0.0652							0.1012
preCOVID	1028			na	na	na			Fig1A							0.1188	0.0655							0.1002
preCOVID	1029			na	na	na			Fig1A							0.0769	0.0694							0.1029
preCOVID	1030			na	na	na			Fig1A							0.106	0.0676							0.181
preCOVID	1031			na	na	na			Fig1A							0.076	0.0695							0.0755
preCOVID	1032			na	na	na			Fig1A							0.1051	0.067							0.0926
preCOVID	1033			na	na	na			Fig1A							0.0778	0.0646							0.239
preCOVID	1034			na	na	na			Fig1A							0.0767	0.0652							0.1758
preCOVID	1035			na	na	na			Fig1A							0.0705	0.0618							0.1375
preCOVID	1036			na	na	na			Fig1A							0.0886	0.0656							0.126
preCOVID	1037			na	na	na			Fig1A							0.0735	0.0648							0.1745
preCOVID	1038			na	na	na			Fig1A							0.0837	0.0718							0.0607
preCOVID	1039			na	na	na			Fig1A							0.0773	0.0656							0.2156
preCOVID	1040			na	na	na			Fig1A							0.0768	0.0634							0.0925
preCOVID	1041			na	na	na			Fig1A							0.0991	0.068							0.2473
preCOVID	1042			na	na	na			Fig1A							0.1001	0.0727							0.1379
preCOVID	1043			na	na	na			Fig1A							0.0774	0.0567							0.0533
preCOVID	1044			na	na	na			Fig1A							0.0901	0.0606							0.0761
preCOVID	1045			na	na	na			Fig1A							0.0736	0.0668							0.1154
preCOVID	1046			na	na	na			Fig1A							0.0784	0.073							0.1153
preCOVID	1047			na	na	na			Fig1A							0.0866	0.0777							0.1133
preCOVID	1048			na	na	na			Fig1A							0.0754	0.0619							0.0773
preCOVID	1049			na	na	na			Fig1A							0.1145	0.0939							0.1135
preCOVID	1050			na	na	na			Fig1A							0.0903	0.0793							0.1457
preCOVID	1051			na	na	na			Fig1A							0.0945	0.0666							0.096
