# Supplementary material for: Intramuscular mRNA BNT162b2 vaccine against SARS-CoV-2 induces neutralizing salivary IgA
Source: Front Immunol. 2023 Jan 30;13:933347. doi: 10.3389/fimmu.2022.933347 (PMC9927016; doi:10.3389/fimmu.2022.933347)
Supplement: Supplementary file 3 [file Table_8.xlsx]

## Sheet: Sheet1
Table S8
								Fig3A	Fig3B/C	Fig4A	Fig4D	FigS3A	Fig3A (table S5)	FigS3	FigS3
Category	Participant saliva cohort (number_sal)	Serial sample	Days pv1	Days pv2	days between disease onset and blood collection	Age	Gender						Anti-RBD IgA (nM)	total Anti-IgG (uM)	total Anti-IgA (uM)
naïve	1_sal	a	na	na	na	20-40	m	Fig3A			Fig4D	FigS3A	0.21356	2.25532	10.9895
naïve	1_sal	b	na	na	na	20-40	m	Fig3A				FigS3A	0.596731	2.06561	8.52824
naïve	1_sal	c	na	na	na	20-40	m	Fig3A				FigS3A	0.322225	2.60882	9.9298
naïve	2_sal	a	na	na	na	20-40	m	Fig3A			Fig4D	FigS3A	0.104133	1.97459	7.15961
naïve	2_sal	b	na	na	na	20-40	m	Fig3A				FigS3A	0.119386	1.7263
naïve	2_sal	c	na	na	na	20-40	m	Fig3A				FigS3A	0.303383		15.8415
naïve	3_sal	a	na	na	na	20-40	f	Fig3A			Fig4D	FigS3A	0.058041	7.13756	25.1036
naïve	3_sal	b	na	na	na	20-40	f	Fig3A				FigS3A	0.114755	5.18082	23.311
naïve	3_sal	c	na	na	na	20-40	f	Fig3A				FigS3A	0.149435	1.42641	6.91216
naïve	4_sal	a	na	na	na	20-40	m	Fig3A				FigS3A	0.554288	5.21611	15.7401
naïve	5_sal	a	na	na	na	20-40	m	Fig3A				FigS3A	0.435388	2.96098	12.4071
naïve	6_sal	a	na	na	na	20-40	f	Fig3A					0.375353
naïve	7_sal	a	na	na	na	20-40	f	Fig3A			Fig4D	FigS3A	0.00842271		7.26627
naïve	7_sal	b	na	na	na	20-40	f	Fig3A				FigS3A	0.328303	2.94836	8.96706
naïve	7_sal	c	na	na	na	20-40	f	Fig3A				FigS3A	0.0105273	0.80119	3.17098
naïve	8_sal	a	na	na	na	20-40	m	Fig3A				FigS3A	0.359785	0.979407
naïve	8_sal	b	na	na	na	20-40	m	Fig3A					0.372383
naïve	8_sal	c	na	na	na	20-40	m	Fig3A					0.239992
naïve	9_sal	a	na	na	na	20-40	f	Fig3A					0.133332
naïve	10_sal	a	na	na	na	40-50	m	Fig3A				FigS3A	0.386031	1.24414	3.44
naïve	11_sal	a	na	na	na	20-40	m	Fig3A					0.31945
vac	12_sal	a	41	20	na	40-50	m	Fig3A			Fig4D	FigS3A	0.466864	3.2541	11.0507
vac	12_sal	b	60	39	na	40-50	m	Fig3A			Fig4D		0.453763
vac	12_sal	c	84	63	na	40-50	m	Fig3A					0.357575
vac	12_sal	d	108	87	na	40-50	m	Fig3A	Fig3B/C	Fig4A		FigS3A	0.511454	1.28289	8.25765
vac	12_sal	e	142	121	na	40-50	m	Fig3A					0.118308
vac	12_sal	f	146	125	na	40-50	m	Fig3A				FigS3A	0.529498	1.8714	11.7404
vac	12_sal	g	157	136	na	40-50	m	Fig3A					0.0381717
vac	12_sal	h	171	150	na	40-50	m	Fig3A					0.018282
vac	12_sal	i	190	169	na	40-50	m	Fig3A					0.0431874
vac	12_sal	j	195	174	na	40-50	m	Fig3A					0.0355774
vac	12_sal	k	144	123	na	40-50	m	Fig3A					0.580171
vac	12_sal	l	144	123	na	40-50	m					FigS3A		1.51361	10.4283
vac	12_sal	m	169	148	na	40-50	m	Fig3A					0.0367881
vac	12_sal	n	179	158	na	40-50	m	Fig3A					0.0507974
vac	13&_sal	a	49	28	na	40-50	f	Fig3A				FigS3A	0.214315	1.83602	8.33098
vac	13&_sal	b	56	35	na	40-50	f	Fig3A					0.0850029
vac	13&_sal	c	84	63	na	40-50	f	Fig3A			Fig4D	FigS3A	0.447393	2.92313	5.88353
vac	13&_sal	d	108	87	na	40-50	f	Fig3A	Fig3B/C			FigS3A	0.207711	1.04114	5.14667
vac	13&_sal	e	141	120	na	40-50	f	Fig3A					0.0467864
vac	13&_sal	f	143	122	na	40-50	f	Fig3A					0.262798
vac	13&_sal	g	143	122	na	40-50	f	Fig3A					0.175782
vac	13&_sal	h	143	122	na	40-50	f	Fig3A					0.0731264
vac	13&_sal	i	147	126	na	40-50	f	Fig3A					0.225522
vac	13&_sal	j	154	133	na	40-50	f	Fig3A				FigS3A	0.345362	2.24344	4.61569
vac	13&_sal	k	155	134	na	40-50	f					FigS3A	0.231189	2.65517	6.65735
vac	13&_sal	l	171	150	na	40-50	f	Fig3A
vac	14_sal	a	41	20	na	60-65	m	Fig3A			Fig4D	FigS3A	0.715646	1.52194	5.02941
vac	14_sal	b	56	35	na	60-65	m	Fig3A				FigS3A	0.717831	2.50045	8.29373
vac	14_sal	c	84	63	na	60-65	m	Fig3A		Fig4A	Fig4D		0.81312
vac	14_sal	d	108	87	na	60-65	m	Fig3A	Fig3B/C		Fig4D		0.600631
vac	14_sal	e	179	158	na	60-65	m	Fig3A					0.320087
vac	14_sal	f	171	150	na	60-65	m	Fig3A					0.163218
vac	15_sal	a	63	42	na	50-60	f	Fig3A		Fig4A	Fig4D		0.602748
vac	15_sal	b	63	42	na	50-60	f	Fig3A				FigS3A	0.583343	2.92696	13.9736
vac	15_sal	c	84	63	na	50-60	f	Fig3A			Fig4D	FigS3A	0.700817	2.04285	8.91216
vac	15_sal	d	108	87	na	50-60	f	Fig3A	Fig3B/C		Fig4D		1.10293
vac	15_sal	e	179	158	na	50-60	f	Fig3A					0.059964
vac	16_sal	a	41	20	na	50-60	f	Fig3A			Fig4D	FigS3A	0.22335	3.53123	10.1092
vac	16_sal	b	60	39	na	50-60	f	Fig3A			Fig4D		0.202827
vac	16_sal	c	111	90	na	50-60	f	Fig3A			Fig4D		0.672714
vac	17_sal	a	95	74	na	70-75	m			Fig4A
vac	17_sal	b	186	165	na	70-75	m	Fig3A					0.041112
vac	18_sal	a	62	41	na	65-70	m	Fig3A			Fig4D	FigS3A	0.489548	5.36944	18.2536
vac	19*_sal	a	42	21	na	20-40	f	Fig3A					0.257153
vac	20_sal	a	103	82	na	20-40	f	Fig3A		Fig4A			0.217526
vac	20_sal	b	103	82	na	20-40	f	Fig3A					0.212234
vac	20_sal	c	139	118	na	20-40	f	Fig3A					0.471016
vac	20_sal	d	139	118	na	20-40	f					FigS3A		1.7664	3.0051
vac	22_sal	a	41	20	na	40-50	m				Fig4D	FigS3A		4.41046	14.0874
vac	22_sal	b	84	63	na	40-50	m	Fig3A			Fig4D	FigS3A	0.641553	2.65524	16.163
vac	22_sal	c	108	87	na	40-50	m	Fig3A			Fig4D		0.746912
vac	23_sal	a	175	154	na	20-40	f	Fig3A					0.108391
vac	24_sal	a	204	181	na	50-60	f	Fig3A					0.186912
vac	25_sal	a	176	155	na	20-40	f	Fig3A					0.00531042
vac	26_sal	a	178	157	na	20-40	m	Fig3A					0.326141
vac	27_sal	a	176	155	na	20-40	f	Fig3A					0.0798537
vac	28&_sal	a	119	98	na	40-50	m	Fig3A					0.786893
vac	28&_sal	b	152	131	na	40-50	m					FigS3A		1.90291	9.46324
rec	29_sal	a	na	na	135	20-40	f	Fig3A					0.719514
rec	30_sal	a	na	na	380	20-40	m	Fig3A				FigS3A	0.605544	2.11826	8.54559
rec	30_sal	b	na	na	380	20-40	m					FigS3A		1.45867	4.21863
rec vac	31_sal	a	61	39	160	50-60	f	Fig3A					1.1#
rec vac	32_sal	a	52	31	116	20-40	m	Fig3A					0.816408
rec vac	32_sal	b	84	63	148	20-40	m	Fig3A					0.421308
rec vac	32_sal	c	109	88	173	20-40	m	Fig3A					0.372508
rec vac	32_sal	d	123	102	187	20-40	m	Fig3A					0.417075
rec vac	32_sal	e	157	136	221	20-40	m	Fig3A					0.106316
rec vac	33_sal	a	82	61	174	20-40	m	Fig3A					0.188952
